# Supplementary material for: Differentiation of Early Sacroiliitis Using Machine-Learning- Supported Texture Analysis
Source: Diagnostics (Basel). 2025 Jan 17;15(2):209. doi: 10.3390/diagnostics15020209 (PMC11763746; doi:10.3390/diagnostics15020209)
Supplement: Supplementary file 1 [file diagnostics-15-00209-s001.zip]

Archive with 1 entries (1 files):
- diagnostics-3312752-supplementary.pdf
